# Supplementary material for: The Roles of Cullins E3 Ubiquitin Ligases in the Lipid Biosynthesis of the Green Microalgae Chlamydomonas reinhardtii
Source: Int J Mol Sci. 2021 Apr 29;22(9):4695. doi: 10.3390/ijms22094695 (PMC8125325; doi:10.3390/ijms22094695)
Supplement: Supplementary file 1 [file ijms-22-04695-s001.zip]

Archive with 1 entries (1 files):
- ijms-1194646-supplementary.pdf
